# Supplementary material for: Pervasive Selection against MicroRNA Target Sites in Human Populations
Source: Mol Biol Evol. 2020 Jun 25;37(12):3399–408. doi: 10.1093/molbev/msaa155 (PMC7743725; doi:10.1093/molbev/msaa155)
Supplement: msaa155_supplementary_data [file msaa155_supplementary_data.zip]

Archive with 4 entries (4 files):
- Supplementary_Figure_1.pdf
- Supplementary_Figure_2.pdf
- Supplementary_Figure_3.pdf
- Supplementary_Tables.pdf
